# Supplementary material for: Y-chromosomal analysis of clan structure of Kalmyks, the only European Mongol people, and their relationship to Oirat-Mongols of Inner Asia
Source: Eur J Hum Genet. 2019 Apr 11;27(9):1466–74. doi: 10.1038/s41431-019-0399-0 (PMC6777519; doi:10.1038/s41431-019-0399-0)
Supplement: Supplementary file 6 — Table S1 [file 41431_2019_399_MOESM6_ESM.xlsx]

## Sheet: Table S1
Table S1. Specifications for new markers inside C3c1 used to genotype population samples
SNP Position (Build37)	Marker name	Clade	Forward Primer 5' → 3'	Reverse Primer 5' → 3'	Product Length (bp)	Ancestral	Derived
2738449	F6379_eq	C3c1b - F6379	GACAAATGAAGCCCTGGTGC	GAAGGCTAGTTACGCTGCCA	449	G	T
8498289	B469	С3c1a - B469	TGCCGTTATTGCACTGTAGC	CTCCTGCCCAACTGGAAACC	348	G	T
15251172	B80 _eq (Z32868)	C3c2 - B80	AAGATGGTGAGTCCCTGCAC	TGCTGCCAGTCCTGATAGTG	423	T	C
