# Supplementary material for: Y-chromosomal analysis of clan structure of Kalmyks, the only European Mongol people, and their relationship to Oirat-Mongols of Inner Asia
Source: Eur J Hum Genet. 2019 Apr 11;27(9):1466–74. doi: 10.1038/s41431-019-0399-0 (PMC6777519; doi:10.1038/s41431-019-0399-0)
Supplement: Supplementary file 7 — Table S2 [file 41431_2019_399_MOESM7_ESM.xlsx]

## Sheet: Table S
Table S2. Y chromosome haplogroup contributions to two first dimensions based on the correspondence analysis
	Dim1	Dim2
C3(xC3c'i,C3f1)	0.117168	0.189901
C3c-M48	1.99217	0.187689
C3c`i-L1373	0.132417	8.51302
C3c1b-F6379	4.01263	0.0238969
C3f1-M407	13.1398	0.698989
C3h-F914	3.50387	0.541689
C3c1a1-B469	10.8451	0.719762
D-M174	0.721925	0.011653
E2aｴb-M35	4.54925	0.648341
G2a-P15	0.363213	0.0209875
J2a-M410	0.562896	0.81657
N2a1-B478	0.409979	0.255062
N2a1-B525	1.05464	0.000681607
N3a2-M2118	13.7591	19.22
N3a3'6-CST6967	1.37221	1.8197
N3a5a-F4205	6.10588	4.26476
O-M175	0.118013	3.98852
O2`5-M268	0.305466	33.9021
O2a2-P201	4.15476	4.64044
O3`7-M122	0.713118	1.0483
Q-M242	0.522713	2.07066
Q2a-M25	0.0662084	4.25651
R1a1c-M558	0.370195	0.00033091
R1a2-Z2125	0.416113	5.28383
R1a2-Z93	0.369784	1.83986
R1b1`17-M412	0.121263	1.45444
R1b13-M478	8.5005	0.084877
R2a-M124	21.6996	3.49742
Warmer colours show higher and cooler colours show lower contributions
