# Supplementary material for: Y-chromosomal analysis of clan structure of Kalmyks, the only European Mongol people, and their relationship to Oirat-Mongols of Inner Asia
Source: Eur J Hum Genet. 2019 Apr 11;27(9):1466–74. doi: 10.1038/s41431-019-0399-0 (PMC6777519; doi:10.1038/s41431-019-0399-0)
Supplement: Supplementary file 8 — Table S3 [file 41431_2019_399_MOESM8_ESM.xlsx]

## Sheet: Leht1
Table S3. Fst distances based on haplogroup frequencies
	Kalmyk Derbet	Kalmyk Torgut	Kalmyk Buzava	Kalmyk Khoshut	Sart Kalmak	Xinjiang Kalmyk	Mongol Torgut	Mongol Khoshut	Mongol Derbet	Mongol Tsaatan	Tozhu Tuvan
Kalmyk Derbet	-	0	0	0	0	0.02703	0	0	0	0	0
Kalmyk Torgut	0.07537*	-	0	0.02703	0	0.24324	0	0.03604	0.04505	0	0
Kalmyk Buzava	0.04865*	0.05508*	-	0	0	0.04505	0	0.00901	0	0	0
Kalmyk Khoshut	0.12425*	0.04631	0.09229*	-	0	0.10811	0	0.15315	0.13514	0	0
Sart Kalmak	0.13571*	0.13430*	0.14845*	0.19428*	-	0.00901	0	0	0	0	0
Xinjiang Kalmyk	0.04583	0.01478	0.05259	0.05085	0.08871	-	0.63063	0.01802	0.20721	0	0
Mongol Torgut	0.04983*	0.03353*	0.05752*	0.05953*	0.11225*	-0.01539	-	0	0.11712	0	0
Mongol Khoshut	0.16406*	0.04629	0.10179	0.03254	0.23469*	0.10369	0.08037*	-	0.33333	0	0
Mongol Derbet	0.08726*	0.02561	0.05543*	0.01589	0.17982*	0.02511	0.016	0.00342	-	0	0
Mongol Tsaatan	0.27813*	0.28634*	0.29497*	0.32639*	0.26806*	0.27116*	0.21903*	0.40378*	0.28387*	-	0.00901
Tozhu Tuvan	0.22627*	0.23670*	0.24651*	0.28469*	0.20670*	0.19324*	0.18868*	0.34347*	0.26183*	0.08849	-
Fst distances and P–values are provided in the lower and upper triangles, respectively.
*P<0.001.
