# Supplementary material for: Y-chromosomal analysis of clan structure of Kalmyks, the only European Mongol people, and their relationship to Oirat-Mongols of Inner Asia
Source: Eur J Hum Genet. 2019 Apr 11;27(9):1466–74. doi: 10.1038/s41431-019-0399-0 (PMC6777519; doi:10.1038/s41431-019-0399-0)
Supplement: Supplementary file 9 — Table S4 [file 41431_2019_399_MOESM9_ESM.xlsx]

## Sheet: Sheet1
Table S4. AMOVA results for studied populations based on Y-chromosome haplogroup frequencies
Source of variation	%variation	F-statistics	P
Among geographic groupsa	1.77	FCT=0.01771	0.13196
Among populations within groups	12.89	FSC=0.13119	0
Within populations	85.34	FST=0.14658	0
Among groups according to CAb	15.67	FCT=0.15670	0.00293
Among populations within groups	5.2	FSC=0.06168	0
Within populations	79.13	FST=0.20872	0
a Two groups: Europe (Kalmyk Derbet, Kalmyk Khoshut, Kalmyk Torgut, Kalmyk Buzava, Xinjiang Kalmyk) and Asia (Mongol Derbet, Mongol Khoshut, Mongol Torgut, Sart Kalmak, Mongol Tsaatan, Tozhu Tuvan).
b Three groups according to correspondence analysis results based on haplogroup frequencies: (1) Kalmyk Derbet, Kalmyk Khoshut, Kalmyk Torgut, Kalmyk Buzava, Mongol Derbet, Mongol Khoshut, Mongol Torgut, Xinjiang Kalmyk, (2) Mongol Tsaatan, Tozhu Tuvan and (3) Sart Kalmak.
