# Supplementary material for: Y-chromosomal analysis of clan structure of Kalmyks, the only European Mongol people, and their relationship to Oirat-Mongols of Inner Asia
Source: Eur J Hum Genet. 2019 Apr 11;27(9):1466–74. doi: 10.1038/s41431-019-0399-0 (PMC6777519; doi:10.1038/s41431-019-0399-0)
Supplement: Supplementary file 11 — Table S6 [file 41431_2019_399_MOESM11_ESM.xlsx]

## Sheet: Table S3
Table S6. List of high coverage samples and their geographic affiliations
Sequence ID	Population	Country of origin	Haplogroup	Source
GRC171156838	Xinjiang Kalmyk	China	C3c1b	This study
GRC171156840	Kalmyk Derbet	Russia	C3c1b	This study
GRC171156842	Mongol Tsaatan	Mongolia	C3c1b	This study
GRC171156843	Tuva Tozhu	Russia	C3c1a	This study
GRC171156844	Kalmyk Buzava	Russia	C3c1b	This study
GRC171156845	Kalmykia Torgut	Russia	C3c1b	This study
GRC171156846*	Kalmyk Khoshut	Russia	C3c1b	This study
GRC171156848	Mongol Derbet	Mongolia	C3h	This study
GRC171156849	Kalmyk Khoshut	Russia	C3f1	This study
GRC171156839	Mongol Torgut	Mongolia	C3c1b	This study
GS000013752-ASM	Kazakh	Kazakhstan	C3h	Karmin et al. (2015)
GS000013761-ASM	Buryat	Russia	C3f1	Karmin et al. (2015)
GS000014335-ASM	Evenk	Russia	C3c2	Karmin et al. (2015)
GS000014418-ASM	Buryat	Russia	C3f1	Karmin et al. (2015)
GS000015179-ASM	Chinese	China	C3f1	Karmin et al. (2015)
GS000016165-ASM	Even	Russia	C3c1a	Karmin et al. (2015)
GS000016168-ASM	Koryak	Russia	C3c2	Karmin et al. (2015)
GS000016169-ASM	Koryak	Russia	C3c2	Karmin et al. (2015)
GS000016936-ASM	Lebbo	Indonesia	C7a	Karmin et al. (2015)
GS000016937-ASM	Lebbo	Indonesia	C7a	Karmin et al. (2015)
GS000019992-ASM	Koryak	Russia	C3i	Karmin et al. (2015)
GS000019993-ASM	Koryak	Russia	C3c2	Karmin et al. (2015)
GS000020004-ASM	Evenk	Russia	C3c1a	Karmin et al. (2015)
GS000020113-ASM	Buryat	Russia	C3f1	Karmin et al. (2015)
GS000020126-ASM	Buryat	Russia	C3c1a	Karmin et al. (2015)
GS000020129-ASM	Even	Russia	C3c1a	Karmin et al. (2015)
GS000022066-ASM	Buryat	Russia	C3f1	Karmin et al. (2015)
GS000022071-ASM	Koryak	Russia	C3g	Karmin et al. (2015)
GS000022090-ASM	Buryat	Russia	C3f1	Karmin et al. (2015)
GS000022091-ASM	Buryat	Russia	C3f1	Karmin et al. (2015)
GS000022092-ASM	Buryat	Russia	C3f1	Karmin et al. (2015)
GS000022093-ASM	Buryat	Russia	C3f1	Karmin et al. (2015)
GS000022094-ASM	Buryat	Russia	C3f1	Karmin et al. (2015)
GS000022292-ASM	Even	Russia	C3c1a	Karmin et al. (2015)
GS000022293-ASM	Even	Russia	C3c1a	Karmin et al. (2015)
GS000022440-ASM	Altaian	Russia	C3g	Karmin et al. (2015)
GS000034297-ASM	Even	Russia	C3c1a	Karmin et al. (2015)
GS000035117-ASM	Mongol-Zakhchin	Mongolia	C3c1a	Karmin et al. (2015)
*Putative Genghis Khan descendant
