# Supplementary material for: Y-chromosomal analysis of clan structure of Kalmyks, the only European Mongol people, and their relationship to Oirat-Mongols of Inner Asia
Source: Eur J Hum Genet. 2019 Apr 11;27(9):1466–74. doi: 10.1038/s41431-019-0399-0 (PMC6777519; doi:10.1038/s41431-019-0399-0)
Supplement: Supplementary file 12 — Table S7 [file 41431_2019_399_MOESM12_ESM.xlsx]

## Sheet: TableS4
Table S7. Age estimates of hg C3 clades
Node	Name	Posterior	Age	Lower 95% boundary	Upper 95% boundary
node1	C-M130	1	50864
node2	C3-M217	0.994961	34007	27977	40843
node3	C3c'i	1	14740	11783	17805
node4	C3c'h	0.725135	14431	11487	17495
node5		0.293341	14227	11283	17107
node6	C3c-M48	1	11710	9206	14307
node7	C3c1-M77	1	4153	3092	5400
node8	C3c1a-Z40439	1	2803	2050	3641
node9	C3c1a-Z32870	0.991602	2513	1834	3265
node10	C3c1a-B80	1	1793	1303	2416
node11	C3c1a-B81	1	1176	743	1599
node12	C3c1a-B82	0.993401	1037	576	1432
node13	C3c1a-B471	0.99892	1312	857	1860
node14	C3c1a-B469	0.996761	2507	1795	3322
node15	C3c1a-B87	1	1666	1054	2378
node16	C3c1b-F6379	1	1526	1075	2110
node17		0.309058	1402	1018	1899
node18		0.106059	1226	885	1648
node19		0.205759	1140	685	1582
node20	C3c1b-B1047	0.114697	1233	896	1656
node21	C3c2-M90	1	5546	4000	7207
node22	C3c2-B91	1	3911	2681	5240
node23	C3c2-B92	1	1087	507	1610
node24	C3h	1	1281	806	1889
node25	C3g	1	13294	10326	16025
node26	C3f/C3f1-F2645/Z1338/Page12	1	10132	7467	13152
node27	C3f1-M407	1	1868	1309	2549
node28	C3f1-B1039	0.836353	1704	1206	2290
node29		0.411398	1542	1014	2063
node30	C3f1-B97	1	1425	1070	1900
node31		0.180804	1249	899	1624
node32		0.206239	1158	787	1633
node33	C3f1-B98	1	1140	776	1533
node34		0.291662	1323	958	1739
node35		0.239952	1066	526	1495
node36	C7a outgroup	1	1109	505	1644
